# Supplementary material for: Inactivating Mutations of the IK Gene Weaken Ku80/Ku70-Mediated DNA Repair and Sensitize Endometrial Cancer to Chemotherapy
Source: Cancers (Basel). 2021 May 20;13(10):2487. doi: 10.3390/cancers13102487 (PMC8160817; doi:10.3390/cancers13102487)
Supplement: Supplementary file 1 [file cancers-13-02487-s001.zip]

Archive with 5 entries (4 files):
- cancers-1188938-supplementary-final/
- cancers-1188938-supplementary-final/Supplementary material.pdf
- cancers-1188938-supplementary-final/Table S2.xlsx
- cancers-1188938-supplementary-final/Table S5.xlsx
- cancers-1188938-supplementary-final/Table S6.csv
