# Supplementary material for: Inactivating Mutations of the IK Gene Weaken Ku80/Ku70-Mediated DNA Repair and Sensitize Endometrial Cancer to Chemotherapy
Source: Cancers (Basel). 2021 May 20;13(10):2487. doi: 10.3390/cancers13102487 (PMC8160817; doi:10.3390/cancers13102487)
Supplement: Supplementary file 1 [file cancers-13-02487-s001.zip › cancers-1188938-supplementary-final/Table S2.xlsx]

## Sheet: Supplementary Table 2
Supplementary Table 2: The somatic mutations for IK.
Mutation_type	Somatic_mutation_name	Chr	Start	End	Ref	Tumor	VAF	Callers	Sample
synonymous SNV	IK:NM_006083:exon5:c.G354A:p.E118E,	chr5	140653094	140653094	G	A	0.178082	MuTect	TCGA-A5-A0G1-01A-11D-A122-09
nonsynonymous SNV	IK:NM_006083:exon2:c.G61A:p.D21N,	chr5	140648515	140648515	G	A	0.287179	MuTect;VarScan_snp;SNIPER	TCGA-A5-A0G2-01A-11W-A062-09
nonsynonymous SNV	IK:NM_006083:exon11:c.C934A:p.P312T,	chr5	140658760	140658760	C	A	0.217391	MuTect	TCGA-A5-A0G2-01A-11W-A062-09
nonsynonymous SNV	IK:NM_006083:exon15:c.A1283G:p.K428R,	chr5	140660123	140660123	A	G	0.216216	MuTect;VarScan_snp;SNIPER	TCGA-A5-A0G2-01A-11W-A062-09
synonymous SNV	IK:NM_006083:exon13:c.C1185T:p.D395D,	chr5	140659323	140659323	C	T	0.212766	MuTect;VarScan_snp;SNIPER	TCGA-A5-A0GW-01A-11W-A062-09
nonsynonymous SNV	IK:NM_006083:exon5:c.C304T:p.R102C,	chr5	140653044	140653044	C	T	0.384615	MuTect;VarScan_snp;SNIPER	TCGA-AJ-A3BH-01A-11D-A19Y-09
nonsynonymous SNV	IK:NM_006083:exon7:c.C574T:p.P192S,	chr5	140654570	140654570	C	T	0.0875912	MuTect	TCGA-AP-A059-01A-21D-A122-09
nonsynonymous SNV	IK:NM_006083:exon9:c.G653A:p.R218Q,	chr5	140655844	140655844	G	A	0.217054	MuTect;VarScan_snp;SNIPER	TCGA-AP-A0LM-01A-11D-A122-09
stopgain	IK:NM_006083:exon14:c.G1270T:p.E424X,	chr5	140659830	140659830	G	T	0.370968	MuTect;VarScan_snp;SNIPER	TCGA-AP-A1DV-01A-21D-A135-09
nonsynonymous SNV	IK:NM_006083:exon6:c.G428A:p.R143K,	chr5	140653961	140653961	G	A	0.395062	MuTect;VarScan_snp;SNIPER	TCGA-AP-A1E0-01A-11D-A135-09
nonsynonymous SNV	IK:NM_006083:exon8:c.A610C:p.N204H,	chr5	140654700	140654700	A	C	0.268657	MuTect;VarScan_snp;SNIPER	TCGA-AX-A05Z-01A-11W-A027-09
nonsynonymous SNV	IK:NM_006083:exon11:c.G927T:p.K309N,	chr5	140658753	140658753	G	T	0.30303	MuTect;VarScan_snp;SNIPER	TCGA-AX-A05Z-01A-11W-A027-09
stopgain	IK:NM_006083:exon12:c.C1066T:p.R356X,	chr5	140659054	140659054	C	T	0.289474	MuTect;VarScan_snp;SNIPER	TCGA-AX-A2HA-01A-12D-A18P-09
synonymous SNV	IK:NM_006083:exon18:c.G1551A:p.R517R,	chr5	140661947	140661947	G	A	0.571429	MuTect;VarScan_snp;SNIPER	TCGA-AX-A2HG-01A-11D-A17D-09
nonsynonymous SNV	IK:NM_006083:exon2:c.G17A:p.S6N,	chr5	140648471	140648471	G	A	0.25	MuTect;VarScan_snp;SNIPER	TCGA-B5-A1N2-01A-21D-A142-09
nonsynonymous SNV	IK:NM_006083:exon9:c.G653A:p.R218Q,	chr5	140655844	140655844	G	A	0.553191	MuTect;VarScan_snp;SNIPER	TCGA-B5-A3FA-01A-11D-A19Y-09
nonsynonymous SNV	IK:NM_006083:exon17:c.G1492T:p.A498S,	chr5	140661698	140661698	G	T	0.333333	MuTect;VarScan_snp;SNIPER	TCGA-B5-A3FC-01A-11D-A228-09
nonsynonymous SNV	IK:NM_006083:exon12:c.G1091A:p.R364Q,	chr5	140659079	140659079	G	A	0.416667	MuTect;VarScan_snp;SNIPER	TCGA-BK-A13B-01A-51D-A228-09
nonsynonymous SNV	IK:NM_006083:exon12:c.G1037A:p.R346H,	chr5	140659025	140659025	G	A	0.311203	MuTect;VarScan_snp;SNIPER	TCGA-D1-A174-01A-11D-A12J-09
synonymous SNV	IK:NM_006083:exon5:c.C297T:p.Y99Y,	chr5	140653037	140653037	C	T	0.39011	MuTect;VarScan_snp;SNIPER	TCGA-D1-A175-01A-11D-A12J-09
nonsynonymous SNV	IK:NM_006083:exon12:c.G1139T:p.R380I,	chr5	140659127	140659127	G	T	0.387755	MuTect;VarScan_snp;SNIPER	TCGA-D1-A2G0-01A-11D-A17D-09
synonymous SNV	IK:NM_006083:exon6:c.G519A:p.K173K,	chr5	140654052	140654052	G	A	0.144444	MuTect;VarScan_snp	TCGA-DF-A2KN-01A-11D-A17W-09
nonsynonymous SNV	IK:NM_006083:exon19:c.T1613C:p.I538T,	chr5	140662180	140662180	T	C	0.365385	MuTect;VarScan_snp;SNIPER	TCGA-DF-A2KN-01A-11D-A17W-09
synonymous SNV	IK:NM_006083:exon6:c.G447A:p.E149E,	chr5	140653980	140653980	G	A	0.341463	MuTect;VarScan_snp;SNIPER	TCGA-DF-A2KU-01A-11D-A17W-09
nonsynonymous SNV	IK:NM_006083:exon9:c.G707A:p.R236H,	chr5	140655898	140655898	G	A	0.235294	MuTect;VarScan_snp;SNIPER	TCGA-DF-A2KU-01A-11D-A17W-09
nonsynonymous SNV	IK:NM_006083:exon9:c.G641A:p.R214H,	chr5	140655832	140655832	G	A	0.463415	MuTect;VarScan_snp;SNIPER	TCGA-EO-A22U-01A-11D-A17W-09
nonsynonymous SNV	IK:NM_006083:exon11:c.G924T:p.E308D,	chr5	140658750	140658750	G	T	0.3125	MuTect;VarScan_snp;SNIPER	TCGA-EO-A22X-01A-11D-A17W-09
nonsynonymous SNV	IK:NM_006083:exon7:c.G524A:p.R175Q,	chr5	140654520	140654520	G	A	0.254237	MuTect;VarScan_snp;SNIPER	TCGA-EO-A3AV-01A-12D-A19Y-09
stopgain	IK:NM_006083:exon7:c.G583T:p.E195X,	chr5	140654579	140654579	G	T	0.20339	MuTect;VarScan_snp;SNIPER	TCGA-EO-A3AV-01A-12D-A19Y-09
nonsynonymous SNV	IK:NM_006083:exon14:c.T1258C:p.W420R,	chr5	140659818	140659818	T	C	0.254902	MuTect	TCGA-EY-A5W2-01A-11D-A31U-09
nonsynonymous SNV	IK:NM_006083:exon9:c.G683A:p.R228Q,	chr5	140655874	140655874	G	A	0.466667	MuTect;VarScan_snp;SNIPER	TCGA-PG-A6IB-01A-21D-A31U-09
frameshift substitution	IK:NM_006083:exon5:c.267_267delins-GA,	chr5	140653007	140653007	T	GA(-)	0.25	VarScan_indel	TCGA-AX-A063-01A-11W-A027-09
frameshift substitution	IK:NM_006083:exon5:c.267_267delins-GA,	chr5	140653007	140653007	T	GA(-)	0.2537	VarScan_indel	TCGA-AX-A3FT-01A-11D-A228-09
frameshift substitution	IK:NM_006083:exon5:c.267_267delins-GA,	chr5	140653007	140653007	T	GA(-)	0.303	VarScan_indel	TCGA-B5-A0JR-01A-13W-A062-09
frameshift substitution	IK:NM_006083:exon5:c.267_267delins-GA,	chr5	140653007	140653007	T	GA(-)	0.25	VarScan_indel	TCGA-DI-A1BU-01A-11D-A135-09
frameshift substitution	IK:NM_006083:exon5:c.267_267delins-GA,	chr5	140653007	140653007	T	GA(-)	0.3256	VarScan_indel	TCGA-EY-A215-01A-11D-A14K-09
frameshift substitution	IK:NM_006083:exon5:c.267_267delins-GA,	chr5	140653007	140653007	T	GA(-)	0.2444	VarScan_indel	TCGA-QS-A5YR-01A-31D-A31U-09
nonsynonymous SNV	IK:NM_006083:exon3:c.T122C:p.M41T,	chr5	140651752	140651752	T	C	0.2632	VarScan_snp;SNIPER	TCGA-B5-A1MX-01A-11D-A142-09
