# Supplementary material for: Inactivating Mutations of the IK Gene Weaken Ku80/Ku70-Mediated DNA Repair and Sensitize Endometrial Cancer to Chemotherapy
Source: Cancers (Basel). 2021 May 20;13(10):2487. doi: 10.3390/cancers13102487 (PMC8160817; doi:10.3390/cancers13102487)
Supplement: Supplementary file 1 [file cancers-13-02487-s001.zip › cancers-1188938-supplementary-final/Table S5.xlsx]

## Sheet: Supplementary Table 5
Supplementary Table 5: DNA repair genes
Gene	chrom	start	end
DCLRE1B	chr1	113904619	113914086
ERCC3	chr2	127257290	127294176
MSH2	chr2	47403067	47483228
XRCC5	chr2	216109297	216206293
NHEJ1	chr2	219075324	219160865
ATR	chr3	142449235	142578826
XPC	chr3	14145148	14178672
APC	chr5	112707505	112846239
XRCC4	chr5	83077409	83353760
RAD50	chr5	132556924	132644621
IK	chr5	140647799	140662480
MMS22L	chr6	97142161	97283176
SPIDR	chr8	47260878	47736001
PRKDC	chr8	47773108	47960183
TONSL	chr8	144428780	144444429
FANCC	chr9	95099054	95317709
XPA	chr9	97674909	97697409
DCLRE1C	chr10	14904611	14954432
DCLRE1A	chr10	113834724	113854404
DCLRE1CP1	chr10	15015072	15035425
ATM	chr11	108222832	108369099
CHEK1	chr11	125625136	125676256
MRE11	chr11	94417301	94493908
RAD52	chr12	911736	990041
POLE	chr12	132623762	132687524
BRCA2	chr13	32315480	32399672
RAD51	chr15	40695129	40732158
BRCA1	chr17	43044295	43125483
CHEK2	chr22	28687743	28741834
XRCC6	chr22	41621163	41664048
*loci are for hg38
