# Supplementary material for: Inactivating Mutations of the IK Gene Weaken Ku80/Ku70-Mediated DNA Repair and Sensitize Endometrial Cancer to Chemotherapy
Source: Cancers (Basel). 2021 May 20;13(10):2487. doi: 10.3390/cancers13102487 (PMC8160817; doi:10.3390/cancers13102487)
Supplement: Supplementary file 1 [file cancers-13-02487-s001.zip › cancers-1188938-supplementary-final/Table S6.csv]

Supplementary Table 6. Reads discovered c_267_267delines-GA indel are not from a single strand.
chrom	position	ref	var	normal_reads1	normal_reads2	normal_var_freq	normal_gt	tumor_reads1	tumor_reads2	tumor_var_freq	tumor_gt	somatic_status	variant_p_value	somatic_p_value	tumor_reads1_plus	tumor_reads1_minus	tumor_reads2_plus	tumor_reads2_minus	normal_reads1_plus	normal_reads1_minus	normal_reads2_plus	normal_reads2_minus
/Users/gjin/Desktop/IK/Somatic_mutation_calling_DNARepair_genes/TCGA-AX-A05S-01A-11W-A027-09.varscan2.indel:chr5	140653007	T	#NAME?	116	1	0.85%	T	87	19	17.92%	*/-GA	Somatic	1	3.43E-06	76	11	17	2	79	37	1	0
/Users/gjin/Desktop/IK/Somatic_mutation_calling_DNARepair_genes/TCGA-AX-A063-01A-11W-A027-09.varscan2.indel:chr5	140653007	T	#NAME?	135	1	0.74%	T	78	26	25%	*/-GA	Somatic	1	8.45E-10	56	22	16	10	96	39	1	0
/Users/gjin/Desktop/IK/Somatic_mutation_calling_DNARepair_genes/TCGA-AX-A3FT-01A-11D-A228-09.varscan2.indel:chr5	140653007	T	#NAME?	65	0	0%	T	50	17	25.37%	*/-GA	Somatic	1	3.14E-06	29	21	6	11	23	42	0	0
/Users/gjin/Desktop/IK/Somatic_mutation_calling_DNARepair_genes/TCGA-B5-A0JR-01A-13W-A062-09.varscan2.indel:chr5	140653007	T	#NAME?	96	0	0%	T	92	40	30.30%	*/-GA	Somatic	1	1.65E-11	75	17	31	9	70	26	0	0
/Users/gjin/Desktop/IK/Somatic_mutation_calling_DNARepair_genes/TCGA-EY-A215-01A-11D-A14K-09.varscan2.indel:chr5	140653007	T	#NAME?	59	1	1.67%	T	29	14	32.56%	*/-GA	Somatic	1	1.19E-05	12	17	8	6	24	35	1	0
/Users/gjin/Desktop/IK/Somatic_mutation_calling_DNARepair_genes/TCGA-QS-A5YR-01A-31D-A31U-09.varscan2.indel:chr5	140653007	T	#NAME?	47	0	0%	T	34	11	24.44%	*/-GA	Somatic	1	1.89E-04	15	19	4	7	22	25	0	0
